# Supplementary material for: Effects of Different Shelling Methods on Data Variability during Field Screening for Reduced Aflatoxin Contamination in Maize
Source: Toxins (Basel). 2024 Jul 19;16(7):324. doi: 10.3390/toxins16070324 (PMC11281036; doi:10.3390/toxins16070324)
Supplement: Supplementary file 1 [file toxins-16-00324-s001.zip]

Archive with 2 entries (2 files):
- File S1 Phenotypic Data.xlsx
- Supplemental Materials.pdf
