# Supplementary material for: Effects of Different Shelling Methods on Data Variability during Field Screening for Reduced Aflatoxin Contamination in Maize
Source: Toxins (Basel). 2024 Jul 19;16(7):324. doi: 10.3390/toxins16070324 (PMC11281036; doi:10.3390/toxins16070324)
Supplement: Supplementary file 1 [file toxins-16-00324-s001.zip › File S1 Phenotypic Data.xlsx]

## Sheet: File S1 Phenotypic Data
File S1. Complete phenotyptic data for each replicate of each shelling method/treatment for each line. EER = ear end removal shelling. ISS = inoculation site-surrounding shelling. WE = whole ear shelling. TEL = total ear length (mm). EFL = ear fill length (mm). EFP = ear fill percent (%). SKSW = shelled kernal weight (g). TKW = total kernel weight or sum of all SKSW replicates (g). Aflatoxin is p…
Line	Treatment	Rep	Row	Ear_Count	TEL.1	TEL.2	TEL.3	TEL.4	TEL.5	TEL.AVG	EFL.1	EFL.2	EFL.3	EFL.4	EFL.5	EFL.AVG	EFP.1	EFP.2	EFP.3	EFP.4	EFP.5	EFP.AVG	SKSW.1	SKSW.2	SKSW.3	SKSW.4	SKSW.5	SKSW.AVG	TKW	Aflatoxin	log2[Aflatoxin+1]
B73	EER	1	1	5	139	142	132	131	100	128.8	119	113	131	122	90	115	85.6115	79.5775	99.2424	93.1298	90	89.5122	27.7	26.1	34.7	27.1	21.4	27.4	137.9	12000	13.5509
B73	EER	1	2	5	130	134	135	141	140	136	126	104	116	120	117	116.6	96.9231	77.6119	85.9259	85.1064	83.5714	85.8278	18.5	23.1	23.9	27.1	26.2	23.76	118.1	15200	13.8919
B73	EER	2	1	5	138	142	154	129	133	139.2	127	128	141	104	119	123.8	92.029	90.1408	91.5584	80.6202	89.4737	88.7644	31.7	26.6	27.6	29.3	30.6	29.16	145.7	19600	14.2586
B73	EER	2	2	5	144	147	132	147	139	141.8	128	147	124	133	139	134.2	88.8889	100	93.9394	90.4762	100	94.6609	26.4	28.8	22.3	26.9	22.2	25.32	126	16800	14.0363
B73	EER	3	1	5	142	142	147	140	143	142.8	137	137	134	130	139	135.4	96.4789	96.4789	91.1565	92.8571	97.2028	94.8348	18.3	22.7	27.7	20.5	21.8	22.2	111.1	12000	13.5509
B73	EER	3	2	5	133	143	128	130	130	132.8	123	133	122	120	111	121.8	92.4812	93.007	95.3125	92.3077	85.3846	91.6986	19.3	26.8	18.9	22.9	17.2	21.02	105.5	6000	12.551
B73	EER	4	1	5	115	99	132	125	121	118.4	102	82	118	118	117	107.4	88.6957	82.8283	89.3939	94.4	96.6942	90.4024	20.6	17.8	21	18.6	16.8	18.96	94.7	22000	14.4253
B73	EER	4	2	5	147	140	142	128	132	137.8	135	133	112	108	103	118.2	91.8367	95	78.8732	84.375	78.0303	85.6231	16	14.2	4.3	13.4	22	13.98	70.5	8400	13.0363
B73	EER	5	1	5	143	147	143	142	131	141.2	131	140	127	135	117	130	91.6084	95.2381	88.8112	95.0704	89.313	92.0082	28.6	21.6	28	23.4	18.3	23.98	119.8	6800	12.7315
B73	EER	5	2	5	149	127	132	140	134	136.4	137	114	120	125	122	123.6	91.9463	89.7638	90.9091	89.2857	91.0448	90.5899	26.2	27.6	25.1	37	19.1	27	135	1840	10.8463
B73	ISS	1	1	5	146	117	131	190	159	148.6	121	93	115	171	119	123.8	82.8767	79.4872	87.7863	90	74.8428	82.9986	1.4	1.2	3	NA	NA	1.86667	5.6	1040	10.0238
B73	ISS	1	2	5	131	134	141	135	149	138	110	113	96	107	121	109.4	83.9695	84.3284	68.0851	79.2593	81.2081	79.37	4.1	3.2	1.9	2.3	NA	2.875	11.3	8000	12.966
B73	ISS	2	1	5	126	119	127	130	133	127	111	105	100	116	124	111.2	88.0952	88.2353	78.7402	89.2308	93.2331	87.5069	2.6	2.5	2.2	3	NA	2.575	10.3	2160	11.0775
B73	ISS	2	2	5	133	129	140	130	126	131.6	118	119	129	117	106	117.8	88.7218	92.2481	92.1429	90	84.127	89.4479	2.8	2.2	1.8	2.4	1.8	2.2	11	4400	12.1036
B73	ISS	3	1	5	141	149	154	141	142	145.4	119	134	132	134	134	130.6	84.3972	89.9329	85.7143	95.0355	94.3662	89.8892	3.6	6.4	4.5	4	3.8	4.46	20.8	4400	12.1036
B73	ISS	3	2	5	135	141	140	144	157	143.4	123	126	132	138	134	130.6	91.1111	89.3617	94.2857	95.8333	85.3503	91.1884	3.8	3.6	4.3	3.7	4.2	3.92	21.1	12000	NA
B73	ISS	4	1	5	141	147	152	142	NA	144.4	133	135	146	132	NA	147.6	94.3262	91.8367	96.0526	92.9577	NA	93.7933	3.3	5.5	2.7	3.2	NA	3.675	11	720	9.49386
B73	ISS	4	2	5	122	141	151	143	155	142.4	94	117	143	134	133	124.2	77.0492	82.9787	94.702	93.7063	85.8065	86.8485	3.6	1.7	3.3	4.5	3.9	3.4	18.3	5200	12.3446
B73	ISS	5	1	5	127	129	139	134	130	131.8	111	111	132	125	122	120.2	87.4016	86.0465	94.964	93.2836	93.8462	91.1084	2.9	1.8	1.5	2.6	3	2.36	11.8	1840	10.8463
B73	ISS	5	2	5	141	144	146	138	127	139.2	135	125	146	123	121	130	95.7447	86.8056	100	89.1304	95.2756	93.3913	1.8	7.9	3	2	3.3	3.6	12.8	3200	11.6443
B73	WE	1	1	5	133	128	122	139	137	131.8	96	119	113	137	117	116.4	72.1805	92.9688	92.623	98.5612	85.4015	88.347	80	62	47	53	53	59	295.5	16000	13.9659
B73	WE	1	2	5	125	121	148	138	124	131.2	121	103	125	126	115	118	96.8	85.124	84.4595	91.3043	92.7419	90.0859	43	46	42	62	35	45.6	259.2	10800	13.3989
B73	WE	2	1	5	134	143	132	130	130	133.8	129	143	132	119	126	129.8	96.2687	100	100	91.5385	96.9231	96.946	109	65	57	56	42	65.8	308.4	10000	13.2879
B73	WE	2	2	5	130	137	134	120	143	132.8	115	112	132	118	139	123.2	88.4615	81.7518	98.5075	98.3333	97.2028	92.8514	68	74	62	69	66	67.8	357.4	11200	13.4513
B73	WE	3	1	5	128	125	122	124	125	124.8	113	125	118	124	123	120.6	88.2812	100	96.7213	100	98.4	96.6805	49	52	54	38	51	48.8	278.1	11200	13.4513
B73	WE	3	2	5	129	115	134	159	122	131.8	119	110	127	146	113	123	92.2481	95.6522	94.7761	91.8239	92.623	93.4246	81	57	48	70	23	55.8	302.6	11200	13.4513
B73	WE	4	1	5	129	121	110	130	120	122	124	112	98	115	115	112.8	96.124	92.562	89.0909	88.4615	95.8333	92.4144	53	86	65	56	NA	65	285.4	18000	NA
B73	WE	4	2	4	142	141	138	129	NA	137.5	115	136	129	123	NA	125.75	80.9859	96.4539	93.4783	95.3488	NA	91.5667	54	40	48	26	28	39.2	216.6	11200	13.4513
B73	WE	5	1	0	NA	NA	NA	NA	NA	NA	NA	NA	NA	NA	NA	NA	NA	NA	NA	NA	NA	NA	77	65	83	26	53	60.8	364.2	14400	13.8139
B73	WE	5	2	0	NA	NA	NA	NA	NA	NA	NA	NA	NA	NA	NA	NA	NA	NA	NA	NA	NA	NA	79	53	65	76	40	62.6	345	6800	NA
DKC67-44	EER	1	1	5	199	209	181	184	183	191.2	196	193	173	178	177	183.4	98.4925	92.3445	95.5801	96.7391	96.7213	95.9755	52.6	48.5	45.7	46.3	45.6	47.74	238.1	4000	NA
DKC67-44	EER	1	2	5	186	166	206	180	205	188.6	179	155	189	175	205	180.6	96.2366	93.3735	91.7476	97.2222	100	95.716	48.6	54.6	46.5	56.1	51.2	51.4	256.5	2680	11.3886
DKC67-44	EER	2	1	5	174	189	175	203	190	186.2	174	177	156	189	182	175.6	100	93.6508	89.1429	93.1034	95.7895	94.3373	53.1	54.8	64.9	52.9	60.5	57.24	306.9	1320	10.3674
DKC67-44	EER	2	2	5	197	183	190	211	185	193.2	174	183	186	202	176	184.2	88.3249	100	97.8947	95.7346	95.1351	95.4179	64.4	57.7	63.6	59.5	61.8	61.4	285.9	960	9.90839
DKC67-44	EER	3	1	5	173	186	195	204	190	189.6	156	181	183	189	179	177.6	90.1734	97.3118	93.8462	92.6471	94.2105	93.6378	33.7	49.3	49.1	52.9	55.9	48.18	261.7	1920	10.9076
DKC67-44	EER	3	2	5	199	189	215	176	185	192.8	186	186	200	176	173	184.2	93.4673	98.4127	93.0233	100	93.5135	95.6834	42.2	47	45.6	46.6	43.4	44.96	224.9	1960	10.9374
DKC67-44	EER	4	1	5	177	184	210	183	197	190.2	170	182	200	170	182	180.8	96.0452	98.913	95.2381	92.8962	92.3858	95.0957	53.5	47.1	41.7	54.5	43.6	48.08	241.1	1960	10.9374
DKC67-44	EER	4	2	5	173	180	191	183	186	182.6	173	180	179	165	169	173.2	100	100	93.7173	90.1639	90.8602	94.9483	46.2	42.7	37.3	40.1	43.9	42.04	211.5	1120	10.1306
DKC67-44	EER	5	1	5	153	183	184	196	206	184.4	145	171	179	185	202	176.4	94.7712	93.4426	97.2826	94.3878	98.0583	95.5885	50.8	64.4	53.9	46.2	39.7	51	254.6	2000	10.9665
DKC67-44	EER	5	2	5	204	167	209	174	182	187.2	191	156	194	154	176	174.2	93.6275	93.4132	92.823	88.5057	96.7033	93.0145	41.9	55.6	55.3	51.1	39.8	48.74	243.1	1000	9.96723
DKC67-44	ISS	1	1	5	185	206	187	204	185	193.4	185	194	187	202	185	190.6	100	94.1748	100	99.0196	100	98.6389	9.1	6.5	6.4	7.8	5.8	7.12	36	1520	10.5708
DKC67-44	ISS	1	2	5	191	179	191	193	NA	186.8	178	178	173	179	NA	178	93.1937	99.4413	90.5759	92.7461	NA	93.9893	6.6	6.1	5.8	6.2	5.1	5.96	29.7	2320	11.1805
DKC67-44	ISS	2	1	5	196	195	187	191	190	191.8	176	187	187	190	190	186	89.7959	95.8974	100	99.4764	100	97.034	5.3	4.6	4	5.2	5	4.82	25.9	1000	9.96723
DKC67-44	ISS	2	2	5	207	180	187	197	194	193	195	180	185	190	187	187.4	94.2029	100	98.9305	96.4467	96.3918	97.1944	6.8	6	7.1	5.6	5.4	6.18	31.8	3480	11.7653
DKC67-44	ISS	3	1	5	196	205	196	193	204	198.8	194	195	181	184	166	184	98.9796	95.122	92.3469	95.3368	81.3725	92.6316	4.8	6.3	5.4	5.3	9.5	6.26	31.6	9760	NA
DKC67-44	ISS	3	2	5	179	179	199	183	198	187.6	165	179	196	169	185	178.8	92.1788	100	98.4925	92.3497	93.4343	95.2911	4.9	6.2	5.6	6.8	4.7	5.64	28.1	2240	11.1299
DKC67-44	ISS	5	1	5	187	199	205	184	186	192.2	173	189	196	173	186	183.4	92.5134	94.9749	95.6098	94.0217	100	95.4239	6.9	3.8	7.6	6.5	5.9	6.14	30.3	3280	11.6799
DKC67-44	ISS	5	2	5	195	206	175	183	207	193.2	187	196	175	183	202	188.6	95.8974	95.1456	100	100	97.5845	97.7255	7	8.7	7.2	4.8	7.1	6.96	34.6	1520	10.5708
DKC67-44	WE	1	1	5	206	198	174	190	185	191	199	196	120	188	184	177	96.6019	98.9899	68.9655	98.9474	99.4595	92.5928	203	205	123	170	180	176.2	889.2	3520	11.7818
DKC67-44	WE	1	2	5	205	165	213	179	180	188	192	165	206	176	180	184	93.6585	100	96.7136	98.324	100	97.7392	195	216	175	200	199	197	994.7	1320	10.3674
DKC67-44	WE	2	1	5	189	198	218	206	205	203	189	189	208	206	205	199	100	95.4545	95.4128	100	100	98.1735	244	222	157	222	188	206.6	640.5	1240	10.2773
DKC67-44	WE	2	2	5	209	190	205	201	200	201	190	162	161	200	149	172	90.9091	85.2632	78.5366	99.5025	74.5	85.7423	127	211	147	230	178	178.6	1001.4	1040	10.0238
DKC67-44	WE	3	1	5	212	210	205	200	180	201	202	198	200	183	176	192	95.283	94.2857	97.561	91.5	97.7778	95.2815	218	121	191	198	216	188.8	977.3	4800	12.2291
DKC67-44	WE	3	2	5	205	165	198	200	198	193	194	146	191	191	187	182	94.6341	88.4848	96.4646	95.5	94.4444	93.9056	188	156	128	194	175	168.2	887.2	2120	11.0505
DKC67-44	WE	4	1	5	154	192	215	184	183	186	135	183	205	181	179	177	87.6623	95.3125	95.3488	98.3696	97.8142	94.9015	108	189	166	180	239	176.4	952	840	9.71596
DKC67-44	WE	4	2	5	202	180	190	182	182	187	202	180	188	182	169	184	100	100	98.9474	100	92.8571	98.3609	182	182	114	170	234	176.4	894.5	3160	11.6262
DKC67-44	WE	5	1	5	180	170	190	165	180	177	180	162	186	157	180	173	100	95.2941	97.8947	95.1515	100	97.6681	202	171	176	201	193	188.6	1114.1	1760	10.7822
DKC67-44	WE	5	2	5	202	194	200	186	159	188	193	130	187	184	150	169	95.5446	67.0103	93.5	98.9247	94.3396	89.8638	207	201	145	194	149	179.2	904.6	1320	10.3674
Mp719	EER	1	1	5	135	162	156	138	135	145.2	130	135	140	138	116	131.8	96.2963	83.3333	89.7436	100	85.9259	91.0598	23.6	19	20.9	21	20.6	21.02	104.3	210	7.7211
Mp719	EER	1	2	5	147	156	141	166	138	149.6	130	133	130	133	131	131.4	88.4354	85.2564	92.1986	80.1205	94.9275	88.1877	15.3	19.9	17.5	21.1	18.7	18.5	92.2	72	6.18982
Mp719	EER	2	1	5	154	151	124	130	133	138.4	140	139	115	119	115	125.6	90.9091	92.053	92.7419	91.5385	86.4662	90.7417	28.9	27.8	29.2	30.6	21.7	27.64	136.8	310	8.28077
Mp719	EER	2	2	5	144	143	101	137	154	135.8	135	132	101	124	144	127.2	93.75	92.3077	100	90.5109	93.5065	94.015	26.6	19.6	27.9	14.5	12.5	20.22	100.5	360	8.49586
Mp719	EER	3	1	5	143	140	149	142	144	143.6	128	137	138	134	130	133.4	89.5105	97.8571	92.6174	94.3662	90.2778	92.9258	22.3	17.6	19.2	25.7	18.5	20.66	103.1	51	5.70044
Mp719	EER	3	2	5	152	155	162	125	151	149	140	133	151	103	135	132.4	92.1053	85.8065	93.2099	82.4	89.404	88.5851	20.8	24.2	18.4	21.9	24.3	21.92	109.5	120	6.91886
Mp719	EER	4	1	5	150	148	142	148	145	146.6	134	125	128	142	126	131	89.3333	84.4595	90.1408	95.9459	86.8966	89.3552	21	18.5	19.9	23	18.8	20.24	101.9	190	7.57743
Mp719	EER	4	2	5	143	133	150	138	120	136.8	143	125	143	138	115	132.8	100	93.985	95.3333	100	95.8333	97.0303	23.8	11.1	18	10.7	19	16.52	82.7	5200	NA
Mp719	EER	5	1	5	136	122	149	158	123	137.6	130	112	139	156	117	130.8	95.5882	91.8033	93.2886	98.7342	95.122	94.9072	24.4	20	15.2	20.7	15	19.06	95.4	370	8.53528
Mp719	EER	5	2	5	131	162	157	157	135	148.4	129	151	147	142	121	138	98.4733	93.2099	93.6306	90.4459	89.6296	93.0778	18.5	19.6	19.2	14.8	26.5	19.72	98.6	110	6.79442
Mp719	ISS	1	1	5	154	159	146	152	157	153.6	129	133	136	139	141	135.6	83.7662	83.6478	93.1507	91.4474	89.8089	88.3642	3.3	2.1	1.7	2.5	2.1	2.34	12.1	600	9.23122
Mp719	ISS	1	2	5	148	168	150	124	127	143.4	136	162	132	107	127	132.8	91.8919	96.4286	88	86.2903	100	92.5222	2.7	2.6	2.5	2.6	2.2	2.52	13	720	9.49386
Mp719	ISS	2	1	5	137	150	141	142	141	142.2	128	130	131	102	130	124.2	93.4307	86.6667	92.9078	71.831	92.1986	87.4069	3.3	3.7	3	2.1	2.1	2.84	14.6	410	8.68299
Mp719	ISS	2	2	5	167	163	158	165	151	160.8	157	139	158	147	139	148	94.012	85.2761	100	89.0909	92.053	92.0864	2.3	3.4	2.8	2.5	2.5	2.7	14	800	9.64566
Mp719	ISS	3	1	5	122	121	136	133	NA	128.8	107	108	125	126	NA	123.8	87.7049	89.2562	91.9118	94.7368	NA	90.9024	2.2	4.5	3.7	3.3	2.4	3.22	13.2	250	7.97154
Mp719	ISS	3	2	5	152	151	155	152	140	150	143	148	131	148	104	134.8	94.0789	98.0132	84.5161	97.3684	74.2857	89.6525	2.9	1.3	1.8	3.1	NA	2.275	11	240	7.91289
Mp719	ISS	4	1	5	133	154	143	195	141	153.2	126	139	133	120	130	129.6	94.7368	90.2597	93.007	61.5385	92.1986	86.3481	2.6	2.9	3.3	3.6	3.2	3.12	15.8	880	9.783
Mp719	ISS	4	2	5	150	140	165	139	157	150.2	137	131	133	137	140	135.6	91.3333	93.5714	80.6061	98.5612	89.172	90.6488	2.2	3.6	2.7	3.3	3	2.96	14.9	960	9.90839
Mp719	ISS	5	1	5	138	136	172	129	159	146.8	123	127	162	119	156	137.4	89.1304	93.3824	94.186	92.2481	98.1132	93.412	3.9	3.5	3.7	2.5	2.7	3.26	16.4	300	8.23362
Mp719	ISS	5	2	5	152	143	142	148	158	148.6	143	142	126	140	158	141.8	94.0789	99.3007	88.7324	94.5946	100	95.3413	2.4	2.7	3	3.8	5.1	3.4	16.2	430	8.75154
Mp719	WE	1	1	5	142	131	151	150	139	143	142	119	139	138	136	135	100	90.8397	92.053	92	97.8417	94.5469	59	57	53	42	50	52.2	264.3	39	5.32193
Mp719	WE	1	2	5	157	134	135	137	132	139	134	134	128	129	132	131	85.3503	100	94.8148	94.1606	100	94.8651	49	44	61	61	71	57.2	287.2	22	4.52356
Mp719	WE	2	1	5	149	153	155	160	114	146	149	132	155	159	114	142	100	86.2745	100	99.375	100	97.1299	64	74	51	54	56	59.8	302.7	170	7.41785
Mp719	WE	2	2	5	148	147	160	168	146	154	142	141	156	160	135	147	95.9459	95.9184	97.5	95.2381	92.4658	95.4136	54	48	50	54	42	49.6	253.8	34	5.12928
Mp719	WE	3	1	5	125	142	122	157	143	138	104	125	106	146	122	121	83.2	88.0282	86.8852	92.9936	85.3147	87.2843	54	42	41	49	37	44.6	226.5	79	6.32193
Mp719	WE	3	2	5	138	152	133	127	142	138	131	149	119	122	128	130	94.9275	98.0263	89.4737	96.063	90.1408	93.7263	72	52	57	51	59	58.2	292.7	140	7.13955
Mp719	WE	4	1	5	150	149	139	149	137	145	150	130	134	143	132	138	100	87.2483	96.4029	95.9732	96.3504	95.1949	56	63	36	55	37	49.4	256	110	6.79442
Mp719	WE	4	2	5	114	147	150	93	119	125	114	131	137	73	119	115	100	89.1156	91.3333	78.4946	100	91.7887	70	45	66	58	56	59	304	66	6.06609
Mp719	WE	5	1	5	146	162	140	150	137	147	135	144	127	139	128	135	92.4658	88.8889	90.7143	92.6667	93.4307	91.6333	51	54	63	68	56	58.4	295	97	6.61471
Mp719	WE	5	2	5	130	140	142	148	123	137	101	124	133	137	112	121	77.6923	88.5714	93.662	92.5676	91.0569	88.71	48	40	56	44	45	46.6	237.4	310	NA
P43	EER	1	1	5	151	168	177	173	169	167.6	141	160	160	167	161	157.8	93.3775	95.2381	90.3955	96.5318	95.2663	94.1618	45.4	55.3	36.6	47.6	33.6	43.7	218.3	2280	11.1555
P43	EER	1	2	5	142	151	170	170	169	160.4	138	142	153	151	159	148.6	97.1831	94.0397	90	88.8235	94.0828	92.8258	56	42.9	49.2	20.7	40	41.76	210.8	1480	10.5324
P43	EER	2	1	5	171	148	176	153	163	162.2	159	131	170	133	154	149.4	92.9825	88.5135	96.5909	86.9281	94.4785	91.8987	32.1	30.7	25.1	24.1	33.7	29.14	158.3	10000	NA
P43	EER	2	2	5	166	166	151	183	162	165.6	146	156	132	160	158	150.4	87.9518	93.9759	87.4172	87.4317	97.5309	90.8615	37.5	28	42.4	17.5	23.3	29.74	148.3	740	9.53333
P43	EER	3	1	5	159	168	138	156	123	148.8	147	149	118	151	115	136	92.4528	88.6905	85.5072	96.7949	93.4959	91.3883	41.3	52.3	37.7	29.7	NA	40.25	160.5	230	7.85175
P43	EER	3	2	5	151	160	169	177	179	167.2	141	153	146	166	170	155.2	93.3775	95.625	86.3905	93.7853	94.9721	92.8301	46.9	38.2	32.6	34.4	39.5	38.32	192	1100	10.1046
P43	EER	4	1	5	167	189	140	166	162	164.8	155	181	125	156	141	151.6	92.8144	95.7672	89.2857	93.9759	87.037	91.776	19.7	28.2	23.9	30.7	26.8	25.86	129.1	480	8.90989
P43	EER	4	2	5	177	135	188	116	129	149	163	117	152	109	123	132.8	92.0904	86.6667	80.8511	93.9655	95.3488	89.7845	33.2	40.5	32.1	31.2	49.5	37.3	186.4	520	9.02514
P43	EER	5	1	5	171	178	176	181	146	170.4	166	150	174	167	139	159.2	97.076	84.2697	98.8636	92.2652	95.2055	93.536	36.9	30.5	33.5	38.8	20.9	32.12	160.7	490	8.93958
P43	EER	5	2	5	167	199	160	157	162	169	164	184	157	147	157	161.8	98.2036	92.4623	98.125	93.6306	96.9136	95.867	39.5	34.4	32.4	34.9	46.4	37.52	182.1	240	7.91289
P43	ISS	1	1	5	190	NA	164	137	134	156.2	172	NA	153	131	113	145.4	90.5263	NA	93.2927	95.6204	84.3284	90.9419	4.7	3.9	4.4	4.6	4.5	4.42	22.5	720	9.49386
P43	ISS	1	2	5	172	150	200	150	168	168	166	119	193	136	102	143.2	96.5116	79.3333	96.5	90.6667	60.7143	84.7452	4.5	3.5	4.8	5.8	3.3	4.38	21.9	1280	10.3231
P43	ISS	2	1	5	197	156	166	164	173	171.2	184	140	144	154	162	156.8	93.401	89.7436	86.747	93.9024	93.6416	91.4871	2.8	3.8	4.5	3.6	2.6	3.46	17.6	1020	9.99577
P43	ISS	2	2	5	153	171	147	166	169	161.2	136	157	140	155	154	148.4	88.8889	91.8129	95.2381	93.3735	91.1243	92.0875	2	4.8	3.9	4.1	4.4	3.84	19.9	1320	10.3674
P43	ISS	3	1	5	152	173	214	168	171	175.6	131	171	192	132	137	152.6	86.1842	98.8439	89.7196	78.5714	80.117	86.6872	4.2	4.4	5.2	5.1	4.7	4.72	23.7	3560	NA
P43	ISS	3	2	5	184	165	171	161	153	166.8	174	138	161	144	139	151.2	94.5652	83.6364	94.152	89.441	90.8497	90.5289	4.8	3.8	4.7	3.2	NA	4.125	17.9	1080	10.0782
P43	ISS	4	1	5	164	176	164	144	185	166.6	147	161	130	127	168	146.6	89.6341	91.4773	79.2683	88.1944	90.8108	87.877	4.9	2.8	4.5	5.3	4.2	4.34	24.6	1440	10.4929
P43	ISS	4	2	5	186	180	157	172	164	171.8	171	180	144	147	158	160	91.9355	100	91.7197	85.4651	96.3415	93.0924	3.9	5.8	2	4.7	5.1	4.3	23	1080	10.0782
P43	ISS	5	1	5	168	188	188	150	158	170.4	149	183	141	133	145	150.2	88.6905	97.3404	75	88.6667	91.7722	88.2939	6.5	4.5	6.2	4.7	3.8	5.14	23.8	1560	10.6083
P43	ISS	5	2	5	141	173	157	163	148	156.4	132	150	138	156	139	143	93.617	86.7052	87.8981	95.7055	93.9189	91.569	4.7	4.9	3	4.7	3.2	4.1	20.4	3600	NA
P43	WE	1	1	5	172	142	153	149	156	154	172	138	149	136	147	148	100	97.1831	97.3856	91.2752	94.2308	96.0149	110	99	89	113	104	103	520.2	550	9.10591
P43	WE	1	2	5	154	174	148	164	150	158	132	157	141	156	131	143	85.7143	90.2299	95.2703	95.122	87.3333	90.7339	115	72	109	79	111	97.2	493.4	500	8.96867
P43	WE	2	1	5	169	133	140	189	165	159	156	129	112	171	154	144	92.3077	96.9925	80	90.4762	93.3333	90.6219	70	44	132	100	80	85.2	492	1400	10.4522
P43	WE	2	2	5	174	147	161	148	187	163	163	140	156	144	180	157	93.6782	95.2381	96.8944	97.2973	96.2567	95.8729	79	88	116	87	106	95.2	501.6	620	9.27845
P43	WE	3	1	5	150	152	152	172	150	155	142	142	139	167	144	147	94.6667	93.4211	91.4474	97.093	96	94.5256	106	106	128	100	84	104.8	529.4	670	9.39017
P43	WE	3	2	5	149	153	164	158	169	159	135	144	135	156	147	143	90.604	94.1176	82.3171	98.7342	86.9822	90.551	133	103	130	140.9	106	122.58	633.5	12000	NA
P43	WE	4	1	5	172	163	157	149	180	164	159	154	146	142	165	153	92.4419	94.4785	92.9936	95.302	91.6667	93.3765	125	104	107	103	123	112.4	581.2	2480	11.2767
P43	WE	4	2	5	143	162	198	145	149	159	132	154	185	133	144	150	92.3077	95.0617	93.4343	91.7241	96.6443	93.8344	108	63	103	128	86	97.6	504.4	200	7.65105
P43	WE	5	1	5	142	169	160	162	160	159	135	163	157	145	158	152	95.0704	96.4497	98.125	89.5062	98.75	95.5803	102	118	117	103	111	110.2	560.8	308	8.27146
P43	WE	5	2	5	187	148	147	170	138	158	184	136	142	170	133	153	98.3957	91.8919	96.5986	100	96.3768	96.6526	172	119	81	105	134	122.2	618.9	240	7.91289
P43xB73	EER	1	1	5	204	172	213	170	169	185.6	190	172	206	165	158	178.2	93.1373	100	96.7136	97.0588	93.4911	96.0802	45.5	42.4	37.2	35.4	32	38.5	192.5	1020	9.99577
P43xB73	EER	1	2	5	187	167	189	151	149	168.6	187	156	173	151	134	160.2	100	93.4132	91.5344	100	89.9329	94.9761	32.4	36.9	33.1	27.6	33.9	32.78	163.3	840	9.71596
P43xB73	EER	2	1	5	182	175	166	188	196	181.4	175	169	166	167	187	172.8	96.1538	96.5714	100	88.8298	95.4082	95.3926	42	37.3	33.6	44.4	32.6	37.98	190.7	920	9.84706
P43xB73	EER	2	2	5	181	175	207	195	176	186.8	181	164	194	181	167	177.4	100	93.7143	93.7198	92.8205	94.8864	95.0282	32.1	36.5	46.4	44.3	43.2	40.5	203.8	2840	11.4722
P43xB73	EER	3	1	5	191	192	172	186	188	185.8	182	183	168	174	174	176.2	95.288	95.3125	97.6744	93.5484	92.5532	94.8753	31.8	41.8	35.1	36	39.3	36.8	183	760	9.57175
P43xB73	EER	3	2	5	177	181	185	175	166	176.8	171	180	171	171	163	171.2	96.6102	99.4475	92.4324	97.7143	98.1928	96.8794	38.4	35.7	32.1	43.9	41.9	38.4	193	720	9.49386
P43xB73	EER	4	1	5	166	150	166	166	176	164.8	154	135	155	159	171	154.8	92.7711	90	93.3735	95.7831	97.1591	93.8174	35.2	34.8	17.5	37.7	40.2	33.08	164.8	1560	10.6083
P43xB73	EER	4	2	5	189	191	176	168	173	179.4	173	186	172	151	172	170.8	91.5344	97.3822	97.7273	89.881	99.422	95.1894	30.4	25.9	36.4	34.9	18.7	29.26	147.2	2320	11.1805
P43xB73	EER	5	1	5	161	186	183	176	185	178.2	153	168	169	169	163	164.4	95.0311	90.3226	92.3497	96.0227	88.1081	92.3668	32.3	35.4	23.3	41.3	40.7	34.6	173.7	1020	9.99577
P43xB73	EER	5	2	5	182	161	197	180	179	179.8	167	149	186	168	166	167.2	91.7582	92.5466	94.4162	93.3333	92.7374	92.9584	32	37.6	41.9	31.2	40.9	36.72	184	2000	10.9665
P43xB73	ISS	1	1	5	185	183	203	188	184	188.6	185	173	194	170	167	177.8	100	94.5355	95.5665	90.4255	90.7609	94.2577	4.2	3.7	2.9	3.8	5	3.92	19.7	960	9.90839
P43xB73	ISS	1	2	5	155	165	156	197	165	167.6	142	159	148	178	157	156.8	91.6129	96.3636	94.8718	90.3553	95.1515	93.671	5	5	4.5	5.4	4	4.78	24	2560	NA
P43xB73	ISS	2	1	5	150	208	156	170	160	168.8	143	201	138	156	146	156.8	95.3333	96.6346	88.4615	91.7647	91.25	92.6888	6.2	6.6	2.9	4.1	NA	4.95	18.1	760	9.57175
P43xB73	ISS	2	2	5	181	181	168	176	176	176.4	176	179	153	165	147	164	97.2376	98.895	91.0714	93.75	83.5227	92.8954	4.1	4.6	4.1	4.5	NA	4.325	17.4	840	9.71596
P43xB73	ISS	3	1	5	197	188	169	200	200	190.8	177	169	169	185	130	166	89.8477	89.8936	100	92.5	65	87.4483	4	2.9	2.3	4.7	5.2	3.82	20.8	940	9.87805
P43xB73	ISS	3	2	5	195	218	208	206	NA	200	178	176	182	195	NA	183.2	91.2821	80.7339	87.5	94.6602	NA	88.544	5.7	4.5	5.4	5.3	4.7	5.12	22.4	920	9.84706
P43xB73	ISS	4	1	5	160	194	171	188	177	178	149	184	159	178	165	167	93.125	94.8454	92.9825	94.6809	93.2203	93.7708	4	3.3	3.4	4.7	4.2	3.92	19.7	800	9.64566
P43xB73	ISS	4	2	5	166	162	184	185	195	178.4	154	147	176	180	187	168.8	92.7711	90.7407	95.6522	97.2973	95.8974	94.4717	3.3	3.5	4.8	4.2	2.2	3.6	17.8	680	9.41151
P43xB73	ISS	5	1	5	170	185	177	158	177	173.4	158	163	170	158	165	162.8	92.9412	88.1081	96.0452	100	93.2203	94.063	5.9	3.6	5	4	3.2	4.34	21.5	4800	NA
P43xB73	ISS	5	2	3	197	187	161	NA	NA	181.667	191	177	153	NA	NA	173.667	96.9543	94.6524	95.0311	NA	NA	95.5459	4.8	4.8	5.2	NA	NA	4.93333	14.8	1520	10.5708
P43xB73	WE	1	1	5	166	197	167	172	170	174	156	190	161	168	161	167	93.9759	96.4467	96.4072	97.6744	94.7059	95.842	125	143	144	180	137	145.8	754.4	800	9.64566
P43xB73	WE	1	2	5	179	199	194	172	170	183	168	188	188	172	168	177	93.8547	94.4724	96.9072	100	98.8235	96.8116	140	171	134	98	138	136.2	684.6	470	8.87958
P43xB73	WE	2	1	5	201	191	166	203	189	190	192	184	136	173	184	174	95.5224	96.3351	81.9277	85.2217	97.3545	91.2723	122	104	148	143	118	127	666.6	1760	10.7822
P43xB73	WE	2	2	5	182	160	168	170	166	169	180	155	164	160	100	152	98.9011	96.875	97.619	94.1176	60.241	89.5508	133	122	187	201	121	152.8	784.7	250	7.97154
P43xB73	WE	3	1	5	165	193	183	200	180	184	159	182	179	200	178	180	96.3636	94.3005	97.8142	100	98.8889	97.4735	150	150	173	174	151	159.6	810.7	3480	11.7653
P43xB73	WE	3	2	5	177	195	172	172	190	181	162	182	165	167	184	172	91.5254	93.3333	95.9302	97.093	96.8421	94.9448	139	127	128	156	132	136.4	689.2	720	9.49386
P43xB73	WE	4	1	5	175	183	192	179	187	183	166	181	186	171	161	173	94.8571	98.9071	96.875	95.5307	86.0963	94.4532	162	133	144	134	157	146	737	2920	11.5122
P43xB73	WE	4	2	5	175	192	170	200	162	180	167	192	170	192	162	177	95.4286	100	100	96	100	98.2857	128	146	144	114	157	137.8	696.4	1120	10.1306
P43xB73	WE	5	1	5	171	173	184	194	182	181	163	169	172	186	173	173	95.3216	97.6879	93.4783	95.8763	95.0549	95.4838	111	160	126	160	149	141.2	719.3	2200	11.1039
P43xB73	WE	5	2	5	173	185	175	190	163	177	173	171	163	186	151	169	100	92.4324	93.1429	97.8947	92.638	95.2216	148	149	114	133	151	139	707.9	760	9.57175
